# Supplementary material for: Identifying the role of vision transformer for skin cancer—A scoping review
Source: Front Artif Intell. 2023 Jul 17;6:1202990. doi: 10.3389/frai.2023.1202990 (PMC10388102; doi:10.3389/frai.2023.1202990)
Supplement: Supplementary file 3 [file Table_3.XLSX]

## Sheet: Data_synthesizing
Paper title	Publication year	Number of citations
Scale-Aware Transformers for Diagnosing Melanocytic Lesions.	2021	10
Improving the Diagnosis of Skin Biopsies Using Tissue Segmentation.	2022	2
FAT-Net: Feature adaptive transformers for automated skin lesion segmentation.	2022	107
Enhanced deep bottleneck transformer model for skin lesion classification	2022	4
An Effective Skin Cancer Classification Mechanism via Medical Vision Transformer	2022	12
Fully transformer network for skin lesion analysis	2022	27
DPE-BoTNeT: Dual Position Encoding Bottleneck Transformer Network for Skin Lesion Classification	2022	2
ICL-Net: Global and Local Inter-pixel Correlations Learning Network for Skin Lesion Segmentation	2022	14
Melanoma Detection based on Swin Transformer and SimAM	2021	6
Deep Features Fusion with Mutual Attention Transformer for Skin Lesion Diagnosis	2021	10
TransFuse: Fusing Transformers and CNNs for Medical Image Segmentation	2021	376
Boundary-Aware Transformers for Skin Lesion Segmentation	2021	61
TransSLC: Skin Lesion Classification in Dermatoscopic Images Using Transformers	2022	2
Semi-Supervised Skin Lesion Segmentation With Coupling CNN and Transformer Features	2022	4
Multiclass skin lesion classification in dermoscopic images using swin transformer model	2022	2
A multimodal transformer to fuse images and metadata for skin disease classification	2022	14
Exploring Advances in Transformers and CNN for Skin Lesion Diagnosis on Small Datasets	2022	1
TC-Net: Dual coding network of Transformer and CNN for skin lesion segmentation	2022	3
SwinPA-Net: Swin Transformer-Based Multiscale Feature Pyramid Aggregation Network for Medical Image Segmentation	2022	8
SLT-Net: A codec network for skin lesion segmentation	2022	4
Skin Lesion Segmentation via Intensive Atrous Spatial Transformer	2022	2
A Hybrid Preprocessor DE-ABC for Efficient Skin-Lesion Segmentation with Improved Contrast	2022	4
CTCNet: A Bi-directional Cascaded Segmentation Network Combining Transformers with CNNs for Skin Lesions	2022	1
An improved transformer network for skin cancer classification	2022	14
Skin Cancer Classification Based on Convolutional Neural Networks and Vision Transformers	2022	0
APT-Net: Adaptive encoding and parallel decoding transformer for medical image segmentation	2022	5
RemixFormer: A Transformer Model for Precision Skin Tumor Differential Diagnosis via Multi-modal Imaging and Non-imaging Data	2022	0
